# Supplementary material for: Normative Values for Intertrial Variability of Motor Responses to Nerve Root and Transcranial Stimulation: A Condition for Follow-Up Studies in Individual Subjects
Source: PLoS One. 2016 May 16;11(5):e0155268. doi: 10.1371/journal.pone.0155268 (PMC4868303; doi:10.1371/journal.pone.0155268)
Supplement: S2 Appendix — (XLSX) [file pone.0155268.s002.xlsx]

## Sheet: Sheet 1
N	ID	Gender	Age	Side	Status	Muscle	r-CMAP Area 1	r-CMAP Area 2	MEP Area 1	MEP Area 2	r-CMAP Lat 1	r-CMAP Lat 2	MEP Lat 1	MEP Lat 2
1	AD	f	45	R	C	VM	21.01	30.7	8.2	10.83	8	8.2	19.4	20
2	FM	f	29	R	C	VM	57.5	59.3	27.98	35.52	8.8	8.8	20.2	20.4
3	FS	f	37	R	C	VM	75.87	48	42.85	27	8	7.8	19.8	19.2
4	SM	f	40	R	C	VM	54.09	52.44	30.57	31	8.8	8.8	19.6	18.8
5	EP	f	51	R	C	VM	73.13	68.16	29.21	29.87	8.6	8.8	19.2	18.4
6	AO	m	47	R	C	VM	77.1	69	41.7	43.1	8.2	9.2	21.2	20.6
7	YM	f	28	R	C	VM	48.7	51.63	26.7	26.56	9.4	8.8	20.2	20.4
8	FS	m	30	R	MS	VM	46.1	50.1	31.9	23.4	9.6	9.6	22	21.8
9	GM	m	26	R	MS	VM	100.2	85.6	72	65.9	8.6	8.2	20.6	20.6
10	GB	f	60	R	MS	VM	65.6	59.7	7.5	11.5	9.4	10	21	21
11	LG	f	35	R	MS	VM	47.6	72	29.9	32.4	9.6	9.2	21.2	21.2
12	MS	m	46	R	MS	VM	37.4	31.8	14.6	9.4	9.2	9.2	23	24.6
13	GC	f	35	R	C	VM	48.37	44.66	5.5	5.94	7.8	8	19.2	24.8
14	IG	m	47	R	MS	VM	61.36	66.13	34.41	37.89	10.2	10	23.8	24.2
15	PD	f	46	R	MS	VM	48.17	74.21	63.16	71.27	8.2	7.2	20.8	19.8
16	LP	f	32	R	MS	VM	60.09	71.7	11.75	8.28	8.2	8.2	18.2	18.4
17	EC	f	45	R	C	VM	74.17	51.2	26.45	23.63	8	7.2	20.2	21.4
18	EM	f	31	R	MS	VM	48.44	58.8	40.53	42.76	8.4	9.2	18.8	19.2
19	RG	m	41	R	MS	VM	123.61	140.14	42.17	49.07	10.2	10.4	24	25.6
20	PB	f	50	R	MS	VM	42.5	59.41	19.63	31.83	10	10	34.8	34
21	LC	m	33	R	MS	VM	71.7	78.38	8.03	10.34	9	8.4	20.8	20.6
22	CC	f	25	R	C	VM	32.92	33.84	5.47	10.88	10.2	9	21.2	20.4
23	DD	m	30	R	C	VM	63.82	99.58	43.58	55.84	9.8	9	22	23.2
24	ML	f	32	R	C	VM	24	27.63	12.63	17.19	8.2	8.4	20.4	19.8
25	IP	m	51	R	C	VM	37.96	38.03	12.19	13.44	7.8	7.8	19.2	19.4
26	AC	f	34	R	MS	VM	48.24	63.32	38.29	42.55	8.8	8.8	21	19.6
27	RM	f	33	R	C	VM	69.05	62.46	39.24	35.45	8.8	8.6	20.4	18.8
28	WT	m	66	R	C	VM	55.3443	57.2357	19.6231	27.9769	9.6	10	23.8	23
29	EL	f	46	R	MS	VM	24.57	36.7	7.34	12.2	9.6	9.4	25.8	24
30	AB	m	28	R	MS	VM	69.9	66.9	28.2	29.4	10	11	22.4	22.4
1	AD	f	45	L	C	VM	30.7	41.5	8.61	8.72	8.2	8.8	19.8	20.2
2	FM	f	29	L	C	VM	37	53.29	22.85	27.07	8.8	8.8	19.6	19.4
3	FS	f	37	L	C	VM	53.18	40.87	28.75	22.78	8.2	8	20.4	19.8
4	SM	f	40	L	C	VM	70.36	74.68	47.57	54.72	9.2	9	19	19.2
5	EP	f	51	L	C	VM	63.11	54.03	24.59	30.99	8	8.8	19.4	18.2
6	AO	m	47	L	C	VM	61.5	64.7	27.1	23.3	8.6	9	21.2	20.8
7	YM	f	28	L	C	VM	47.2	56.54	25.4	22.33	9.2	8.4	20	20.4
8	FS	m	30	L	MS	VM	81.9	80.8	13.8	12	9.6	9.2	20.6	21.8
9	GM	m	26	L	MS	VM	84.4	94.9	58.08	75.01	8.8	8	21.8	23
10	GB	f	60	L	MS	VM	36.6	37.7	5.2	8.3	9.6	9.8	23.6	22.6
11	LG	f	35	L	MS	VM	51.1	58.8	23.1	19.4	9.4	9.6	22.2	21.8
12	MS	m	46	L	MS	VM	56.3	58.4	8.1	7.3	8.2	8.4	23.4	24.2
13	GC	f	35	L	C	VM	65.81	44.68	23.6	21.99	8.2	8.2	23.8	22.4
14	IG	m	47	L	MS	VM	60.17	65.73	26.04	24.6	10.4	11.2	23.8	24.4
15	PD	f	46	L	MS	VM	51.27	64.77	65.58	65.78	8	8.4	20.8	21.2
16	LP	f	32	L	MS	VM	83.59	93.7	32.9	25.5	8.6	8.2	17.6	19.8
17	EC	f	45	L	C	VM	55.01	45.64	25.26	23.37	8.4	7.8	21.8	20.8
18	EM	f	31	L	MS	VM	59.03	52.38	28.28	22.21	8.6	9.4	20	21.2
19	RG	m	41	L	MS	VM	118.41	107.83	57.57	52.06	10.2	10.4	23.8	25.6
20	PB	f	50	L	MS	VM	51.7	52.3	16.2	18.47	10.4	10	34	33.6
21	LC	m	33	L	MS	VM	59.52	64.73	12.33	14.78	9.6	9.4	21.6	20.6
22	CC	f	25	L	C	VM	51.02	54.19	18.34	18.87	9.2	8.8	21.6	21.2
23	DD	m	30	L	C	VM	76.56	96.97	36.71	51.09	8.6	8	23	22.2
24	ML	f	32	L	C	VM	27.7	30.1	13.22	9.84	7.8	7.6	19.8	19.8
25	IP	m	51	L	C	VM	43.18	29.19	14.27	17.43	8.2	8.2	19.6	19
26	AC	f	34	L	MS	VM	56.58	62.88	50.37	50.21	9.8	9	20.4	20.6
27	RM	f	33	L	C	VM	51.4	65.18	26.56	31.55	9	8.6	20.6	20.4
28	WT	m	66	L	C	VM	71.35	52.9	19.72	21.16	10	10.2	22.2	22.2
29	EL	f	46	L	MS	VM	25.37	36.39	11.54	8.33	9.8	9.6	24.6	26
30	AB	m	28	L	MS	VM	126	77.5	76	55.5	10.8	11.6	22.8	22.8
1	AD	f	45	R	C	VL	8.5	14.1	5.72	4.2	8.6	8.2	20.2	18.2
2	FM	f	29	R	C	VL	10.1	9.3	10.77	9.53	7.8	8	20.4	20.6
3	FS	f	37	R	C	VL	11.03	19.24	8.71	9.82	5.2	5.2	17.6	16.8
4	SM	f	40	R	C	VL	44.84	46.59	18.96	24.74	6.4	6.6	16.8	17.8
5	EP	f	51	R	C	VL	27.44	26.81	16.89	15.29	8.2	10.2	19.6	19.2
6	AO	m	47	R	C	VL	39.4	36.2	14.8	12.9	7.6	7.4	23	21.4
7	YM	f	28	R	C	VL	46.95	57.33	14.15	16.34	9.6	8.8	20.8	20.4
8	FS	m	30	R	MS	VL	16.9	31.2	11.8	16.5	10	10	21.8	22.6
9	GM	m	26	R	MS	VL	38.5	35.6	31	46.2	9	8	23.8	23.8
10	GB	f	60	R	MS	VL	39.9	33.6	5.8	6.3	10.4	10.4	24.4	24.8
11	LG	f	35	R	MS	VL	13.7	18.8	5	5.2	9.8	9.2	21.6	23
12	MS	m	46	R	MS	VL	30.4	16	13.5	14.4	8.8	8.2	25.6	27.2
13	GC	f	35	R	C	VL	21.69	14.92	6.2	6.78	7.2	7	20.8	22.4
14	IG	m	47	R	MS	VL	118.44	74.98	38.38	31.52	11	10.2	23	23.4
15	PD	f	46	R	MS	VL	46.12	63.21	35.05	37.03	7.6	7	20.4	21.2
16	LP	f	32	R	MS	VL	21.65	35.16	5.59	5.67	9.2	9.2	19.2	20.4
17	EC	f	45	R	C	VL	74.15	54.96	18.38	17.44	8.8	8.2	20.2	20.4
18	EM	f	31	R	MS	VL	60.96	50.98	39.37	32.84	9.6	8.8	21	20
19	RG	m	41	R	MS	VL	65.27	53.88	27.89	22.26	10.2	10.6	25	24
20	PB	f	50	R	MS	VL	24.7	31.2	8.35	12.94	7.2	7.6	35.4	35.8
21	LC	m	33	R	MS	VL	67.8	92.2	19.5615	21.8385	8.6	8.1	22.2	21.7
22	CC	f	25	R	C	VL	13.36	13.7	6.5	10.36	9.2	9	21.6	21.4
23	DD	m	30	R	C	VL	13.54	24.89	23.84	31.43	9.2	9	23.4	23.8
24	ML	f	32	R	C	VL	49.42	49.76	28.83	31.1	8	7.8	20	19.8
25	IP	m	51	R	C	VL	118.34	119.5	42.05	52.33	7.8	7.8	19.6	19.8
26	AC	f	34	R	MS	VL	32.33	46.76	29.36	39.01	8.8	8.4	20.4	19.6
27	RM	f	33	R	C	VL	52.47	42.95	6.9	8.8	8.4	8.6	19.8	20.2
28	WT	m	66	R	C	VL	18.4494	20.3506	7.08375	7.91625	9.2	10.2	24.6	23.4
29	EL	f	46	R	MS	VL	44.56	45.62	7.03	7.79	9.2	8.4	23.8	23.6
30	AB	m	28	R	MS	VL	6.6492	7.7508	4.0534	6.3466	10.8	11.8	24.4	22.2
1	AD	f	45	L	C	VL	8.3	8.9	3.68	3.29	7	7.6	20.2	20.4
2	FM	f	29	L	C	VL	37	27.5	19.44	14.77	7.4	7	23.6	24
3	FS	f	37	L	C	VL	43.66	45.69	17.94	16.94	5.2	5.2	17.2	17.6
4	SM	f	40	L	C	VL	54.36	43.76	23.88	17.83	6.4	7	16.4	17.4
5	EP	f	51	L	C	VL	35.84	33.55	14.35	14.8	8.2	9.4	21.2	20.8
6	AO	m	47	L	C	VL	25.6	44.3	16.27	25.8	7.4	7.6	18.6	19.4
7	YM	f	28	L	C	VL	29.64	34.45	9.15	9.4	9.6	8.8	20	20.2
8	FS	m	30	L	MS	VL	20.1	30.8	9.7	16.2	10	9	22.2	21.8
9	GM	m	26	L	MS	VL	11.7	11.2	23.5	22.8	8.8	8.6	26	26.4
10	GB	f	60	L	MS	VL	51	30.3	10.2	7.5	10	10.6	24.1	25.6
11	LG	f	35	L	MS	VL	22	42.6	10.5	17.2	9.4	9.2	22	21.2
12	MS	m	46	L	MS	VL	18.5	24.9	7.6	7.5	8.2	9.4	26.6	25.6
13	GC	f	35	L	C	VL	15.03	14.88	10.5	10.28	7	7.2	22	23.2
14	IG	m	47	L	MS	VL	58.67	50.66	12.25	16.09	10.4	11.2	23.8	24.4
15	PD	f	46	L	MS	VL	37.09	50.63	35.3	34.48	7	7.2	21	21
16	LP	f	32	L	MS	VL	37.41	34.32	12.35	9.71	9.4	9	19.6	18.4
17	EC	f	45	L	C	VL	70.44	65.92	22.46	29.32	9.6	8.6	21.8	20.8
18	EM	f	31	L	MS	VL	66.66	62.69	28.85	23.45	9.4	8.6	20.6	19.6
18	RG	m	41	L	MS	VL	33.03	39.24	20.97	32.59	11	11	24	23.2
20	PB	f	50	L	MS	VL	26.8	28.1	8.67	8.32	7.6	7.4	29.8	30.8
21	LC	m	33	L	MS	VL	35.4117	43.5883	16.3618	20.0382	8.3	8	20.5	19.8
22	CC	f	25	L	C	VL	15.37	15.35	6.94	6.43	9	9.2	23	22.8
23	DD	m	30	L	C	VL	16.89	17.87	19.24	18.5	10.6	9.8	22	22
24	ML	f	32	L	C	VL	43.12	39.15	25.46	25.79	7.2	7	19.4	19.2
25	IP	m	51	L	C	VL	55	47.84	24.71	28.39	8.4	8	19.6	20.4
26	AC	f	34	L	MS	VL	19.71	21.6	25.07	24.66	8.8	8	20.2	20
27	RM	f	33	L	C	VL	64.57	38.6	18.42	15.49	9.2	9.2	20.8	19.8
28	WT	m	66	L	C	VL	44.04	36.7	15.5	20	10.4	11	23	24.2
29	EL	f	46	L	MS	VL	28.36	25.92	10.56	9.34	8.2	8.4	23.6	24.4
30	AB	m	28	L	MS	VL	22.4	17.8	10	10.7	10.4	12.2	22.8	23
1	AD	f	45	R	C	TA	40	32.9	26.67	25.47	15.2	14.8	28.8	27
2	FM	f	29	R	C	TA	54.2	66.2	57.78	60.48	15	15.8	27.6	27.8
3	FS	f	37	R	C	TA	67.7	70	51.83	54.58	14.2	14	26.8	26.8
4	SM	f	40	R	C	TA	61.25	66.32	61.45	48.04	14.8	14.4	26.6	26.8
5	EP	f	51	R		TA	78.91	60.88	59.51	48.8	14	15.4	26.6	26
6	AO	m	47	R	C	TA	47.2	53.3	62.4	64.1	16	16.4	32.6	31.4
7	YM	f	28	R	C	TA	47.14	49.9	56.44	54.38	17	16.2	28.6	27.6
8	FS	m	30	R	MS	TA	47.9	51.8	62.3	47.5	16.4	16.2	29.8	28
9	GM	m	26	R	MS	TA	39.3	45.4	46.3	52.9	15.8	15.2	27.6	28
10	GB	f	60	R	MS	TA	56.8	50.2	60	40.7	15	15.8	29.2	28.6
11	LG	f	35	R	MS	TA	49.4	44	76.1	63.6	15.8	15.6	28.6	28.4
12	MS	m	46	R	MS	TA	31.9	39.4	19.6	26.6	16.2	16.8	33.6	36.8
13	GC	f	35	R	C	TA	40.13	46	18	20.33	15.8	16.3	27.2	27
14	IG	m	47	R	MS	TA	61.91	48.12	38.32	31.9	18	18.2	31.8	32.4
15	PD	f	46	R	MS	TA	12.79	12.93	16	27.04	15.6	16.2	27.8	28.6
16	LP	f	32	R	MS	TA	35	59.29	22.8	19.47	14.6	14	27.4	27.6
17	EC	f	45	R	C	TA	77	46	70.37	48.03	15.6	14	28.8	28
18	EM	f	31	R	MS	TA	48.64	40.2	43.3	29.39	16	15.4	28.6	27.8
18	RG	m	41	R	MS	TA	61.84	73.7	26.08	26.8	17	17.6	32	31.4
20	PB	f	50	R	MS	TA	29.5	49.1	23.6	26.52	17.2	17.4	43.6	40.2
21	LC	m	33	R	MS	TA	48.46	41.6	32.03	31.84	17.8	18.6	32.2	32.2
22	CC	f	25	R	C	TA	73.46	72.01	34.78	31.94	16.8	16.2	30.2	30.6
23	DD	m	30	R	C	TA	69.89	78.58	66.03	61.79	17	16	31.2	31.4
24	ML	f	32	R	C	TA	44.52	43.96	24.77	30.75	15.2	14.8	27	26.6
25	IP	m	51	R	C	TA	129.19	115.9	61.25	78.28	14.6	14.2	27.4	26.6
26	AC	f	34	R	MS	TA	63.17	50	60.56	52.09	15.2	14.6	28.8	29
27	RM	f	33	R	C	TA	77.63	71.2	96.2	83.5	14.4	15	27.2	25.8
28	WT	m	66	R	C	TA	62.25	50.58	59.91	49.5	17.4	16.6	30.4	29.4
29	EL	f	46	R	MS	TA	121.6	102.79	34.21	27.83	15.4	15	35.4	34.8
30	AB	m	28	R	MS	TA	93.5	81.5	95.4	66.3	17.4	19.6	30.2	31
1	AD	f	45	L	C	TA	47.6	41.8	35.47	25.63	15	15.2	29	28.2
2	FM	f	29	L	C	TA	40	37.2	55.22	53.43	15.4	16	26.2	27.8
3	FS	f	37	L	C	TA	58.76	59.77	45.36	49.25	14	14	26.2	26.4
4	SM	f	40	L	C	TA	59.24	74.57	56.95	52.47	14.2	14.4	26.6	26.4
5	EP	f	51	L		TA	76.52	64.73	72.1	58.8	13.6	13.8	26	25
6	AO	m	47	L	C	TA	39	52.7	84.4	85.2	16.4	16.8	29.4	29.2
7	YM	f	28	L	C	TA	35.43	42.53	51.5	50.23	16.8	16.4	28.4	27.8
8	FS	m	30	L	MS	TA	68.98	90.2	58.9	80.3	15.6	15.6	28	28.4
9	GM	m	26	L	MS	TA	35.6	31.8	48.2	73.5	15.2	14.8	30.8	30
10	GB	f	60	L	MS	TA	53.9	42.3	67.4	44.3	16	16.4	29.8	29.6
11	LG	f	35	L	MS	TA	41.7	40	59.7	51.7	16	15.2	29	28.4
12	MS	m	46	L	MS	TA	62.7	61.5	45.4	44.9	16.8	16.2	35.8	35.8
13	GC	f	35	L	C	TA	15.21	18	26.25	25.06	16.1	16.5	30.2	29.6
14	IG	m	47	L	MS	TA	56.44	46.55	35.34	24.65	20	20	32.2	35.8
15	PD	f	46	L	MS	TA	16.92	10.79	16.81	22.42	15	15.6	26.8	27.6
16	LP	f	32	L	MS	TA	28.85	43.16	25.74	15.84	13.6	13.4	24.4	25.8
17	EC	f	45	L	C	TA	116.08	70	92.95	75.68	15.6	14.4	29.4	28.8
18	EM	f	31	L	MS	TA	45.12	37.29	19.3	14.9	17	16.8	31.6	29.8
18	RG	m	41	L	MS	TA	79.25	82.86	64.12	74.2	17	17.6	34.4	34
20	PB	f	50	L	MS	TA	37	49.6	25	42.12	17.8	17.8	37.4	37.4
21	LC	m	33	L	MS	TA	66.66	54.22	53.72	47.79	18.2	17.6	31.4	32.8
22	CC	f	25	L	C	TA	80.13	75.48	50	42.29	16.6	15.6	31	30.8
23	DD	m	30	L	C	TA	65.07	95.88	75.01	98.34	17	16.2	29.8	30.8
24	ML	f	32	L	C	TA	51.99	44	42.18	41.01	14.6	13.6	26.4	26.8
25	IP	m	51	L	C	TA	113.5	112.94	60.59	78.16	14.4	14.2	28.4	27.8
26	AC	f	34	L	MS	TA	65.15	51.2	77.96	71.72	15.2	15.6	28.8	27.6
27	RM	f	33	L	C	TA	85.81	72.77	99.4	81.54	15.4	15	27.6	26.6
28	WT	m	66	L	C	TA	80.17	62.01	73.1	55.49	18	17.6	32.4	32.2
29	EL	f	46	L	MS	TA	99.56	95.87	32.54	30.14	16.4	15.4	31.8	31.6
30	AB	m	28	L	MS	TA	68.7	68.6	94.8	80.3	19	20	31.2	30.4
1	AD	f	45	R	C	PL	22.2	24.8	15.21	11.7	13.6	13.8	27	25.2
2	FM	f	29	R	C	PL	24.8	29.3	9.51	11.1	13.8	13.8	27.8	25.6
3	FS	f	37	R	C	PL	45.86	38.92	24.81	21	13.4	12.8	25	25.8
4	SM	f	40	R	C	PL	35.9	31.82	25.48	23.22	14	14.6	25	25.6
5	EP	f	51	R	C	PL	61.79	62.66	10.95	18.47	14	14.2	24.8	24.8
6	AO	m	47	R	C	PL	13.5	20.7	9.6	8.7	16.4	16.8	30.2	30.2
7	YM	f	28	R	C	PL	17.68	19.22	7.27	6.15	14.8	15	26	25.4
8	FS	m	30	R	MS	PL	29.3	35.7	7.2	9.6	14.4	15.8	26.4	27.6
9	GM	m	26	R	MS	PL	10.5	13.9	7.5	8.1	13.2	12.4	28.2	27.6
10	GB	f	60	R	MS	PL	19.9	24	6.3	8	14.2	15.2	27.2	27.4
11	LG	f	35	R	MS	PL	24.3	24.9	23.5	13	15.4	14.6	26.8	26.4
12	MS	m	46	R	MS	PL	20.6	23.9	15.5	20.3	13.8	13	36.2	38.6
13	GC	f	35	R	C	PL	18.82	16	12.58	12.43	15.8	16.2	29.8	30.6
14	IG	m	47	R	MS	PL	28.39	20.39	17.31	10.44	16	16	29	28.8
15	PD	f	46	R	MS	PL	9.18	9.57	8.45	12.07	13.8	13.6	27.6	27
16	LP	f	32	R	MS	PL	16	28.13	13.29	18.23	13	12.8	24.8	24.4
17	EC	f	45	R	C	PL	28.68	23.79	8.9	9.71	14.8	14.2	27.8	26.8
18	EM	f	31	R	MS	PL	19.28	17.57	10.4	11.33	14.6	15	24	24.2
18	RG	m	41	R	MS	PL	50.01	44.38	27.23	29.15	16.8	16.8	30.8	31.6
20	PB	f	50	R	MS	PL	22.4	27.7	6.57	9.02	17	17	42.2	40.6
21	LC	m	33	R	MS	PL	9.9892	10.8108	5.1072	7.6928	16.4	16.5	29.9	29.4
22	CC	f	25	R	C	PL	35.92	33.78	5.8	5.12	14.4	14.4	28	29.2
23	DD	m	30	R	C	PL	44.97	53.99	30.12	45.6	15.6	14.6	30.6	30.6
24	ML	f	32	R	C	PL	19.35	24.14	5.78	4.26	13.2	13.4	28.2	29.1
25	IP	m	51	R	C	PL	69.31	69.31	17.9	24.31	13.2	12.8	25.6	25.4
26	AC	f	34	R	MS	PL	42.62	41	25.71	22.75	13.2	12.8	26.4	25.4
27	RM	f	33	R	C	PL	47.46	47.7	41.92	39.25	13	13.2	25	25
28	WT	m	66	R	C	PL	38.17	26.32	15.3	16.16	17	17.2	28.6	27.6
29	EL	f	46	R	MS	PL	34.94	32.44	12.02	13.38	14.8	14.6	32	30.4
30	AB	m	28	R	MS	PL	61.4	54.6	39.9	34.2	17.8	18.4	28.4	29.6
1	AD	f	45	L	C	PL	36.3	30.7	4.07	6.2	13.4	13	25.6	25.2
2	FM	f	29	L	C	PL	23	33.3	8.36	5.86	14.8	15.6	25.8	25.6
3	FS	f	37	L	C	PL	40.74	39.79	27.8	25.76	13.4	12.6	25	25.2
4	SM	f	40	L	C	PL	38.63	38.89	25.43	22.29	14.2	14.4	24.8	25
5	EP	f	51	L	C	PL	42.48	42	12.37	16.34	13.2	14.2	25.4	24.6
6	AO	m	47	L	C	PL	34.4	36.1	18.3	13.4	13.6	14.6	26.6	27.6
7	YM	f	28	L	C	PL	27.92	23.18	13.91	16.08	15.4	14.2	24.8	25.8
8	FS	m	30	L	MS	PL	22	23.5	14.7	17.9	15	15.2	27.2	27.4
9	GM	m	26	L	MS	PL	17.8	20.7	14.9	18.1	13.2	12.6	28.6	27.8
10	GB	f	60	L	MS	PL	13.2	13.4	4.4	5.9	14.6	15	27.4	27
11	LG	f	35	L	MS	PL	21.7	23.1	4.7	5.4	15.2	14.8	27.6	28
12	MS	m	46	L	MS	PL	28.9	18.9	6.9	10.9	14.8	14	37.4	35.4
13	GC	f	35	L	C	PL	22.15	13	14.1	13.85	15.2	15.8	27.2	26
14	IG	m	47	L	MS	PL	35.88	42.53	4.02	5.98	15.8	16	30.8	31.8
15	PD	f	46	L	MS	PL	6.82	5.56	10.12	10.35	13.4	13	27	27.8
16	LP	f	32	L	MS	PL	11	19.01	10.39	16.89	12.8	12.6	24.6	25
17	EC	f	45	L	C	PL	40.8	36.17	10.27	13.3	14.6	14	29	27.4
18	EM	f	31	L	MS	PL	31.95	25.69	4.78	3.54	15	14.4	26	26
18	RG	m	41	L	MS	PL	51.86	34.9	33.42	32.84	16.2	16.4	30	31.2
20	PB	f	50	L	MS	PL	22.3	27.6	5.9	8.54	16.2	16.4	39	39.8
21	LC	m	33	L	MS	PL	48.1369	60.463	24.9975	35.6025	16.7	15.8	28.2	28.6
22	CC	f	25	L	C	PL	40	38.93	3.93	3.4	15	14.6	28.2	28.6
23	DD	m	30	L	C	PL	36.25	49.95	32.86	46.18	15	14	28.4	30
24	ML	f	32	L	C	PL	23.7	30.3	5.33	5.82	12.2	13.2	32.2	33.1
25	IP	m	51	L	C	PL	44.95	54.02	10.31	18.61	13.4	13	28.8	28.8
26	AC	f	34	L	MS	PL	39.58	34.96	39.24	33.29	14.8	14.2	26.8	25.2
27	RM	f	33	L	C	PL	49.52	42.28	26.36	24.7	12.8	12.8	24.4	24
28	WT	m	66	L	C	PL	48.54	50	11.74	13.04	16.8	16.8	29.2	28.2
29	EL	f	46	L	MS	PL	46.17	42.28	17.15	16.39	15	14.6	30.2	29
30	AB	m	28	L	MS	PL	62	62.2	37.9	32.7	17	16.6	28.2	29
1	AD	f	45	R	C	FHB	23.8	20.9	5.29	6.49	22.4	21.6	35	33
2	FM	f	29	R	C	FHB	24.9	29	13.61	16	23	23.4	35.2	35.4
3	FS	f	37	R	C	FHB	37.83	30.69	20.8329	26.2471	24	24.6	35.4	35
4	SM	f	40	R	C	FHB	23.0429	29.7171	5.59093	7.18907	25.2	24.8	35.8	36.1
5	EP	f	51	R	C	FHB	22.04	19.69	19.6402	20.3398	25.2	25	39.8	40.4
6	AO	m	47	R	C	FHB	9.4	11	12.2	10.8	25	25	38.4	37.6
7	YM	f	28	R	C	FHB	21.15	26.52	11.7	16.24	23.4	23	38.6	35.4
8	FS	m	30	R	MS	FHB	27.3	26.9	17.7	17.4	24	24.4	35.6	36.8
9	GM	m	26	R	MS	FHB	14.8	15.8	35.2	40.1	23	22	33	34
10	GB	f	60	R	MS	FHB	20.8	19.7	9.3	8	22.2	21.6	37.4	37.2
11	LG	f	35	R	MS	FHB	20	26.3	25.3	20.2	23.2	22.8	35.2	35
12	MS	m	46	R	MS	FHB	14.7	13.7	12.6	17.8	22.6	21.4	38.2	38.8
13	GC	f	35	R	C	FHB	28.81	23.95	13.46	13.8	23.4	24.2	36.8	34
14	IG	m	47	R	MS	FHB	22.89	20.19	11.6	11.79	26	26.8	40.4	41.8
15	PD	f	46	R	MS	FHB	14.57	17.01	16.11	20.28	24	24.2	34.6	36.6
16	LP	f	32	R	MS	FHB	12.66	27.31	21.3	24.19	20.6	22.2	33.6	33.6
17	EC	f	45	R	C	FHB	38.83	42.73	15.37	21.58	24	23	35	36
18	EM	f	31	R	MS	FHB	23.01	24.29	32.01	31.25	22	22.4	32.6	32.2
18	RG	m	41	R	MS	FHB	20.88	21.98	20.52	22.71	23.8	24.8	40.8	40.4
20	PB	f	50	R	MS	FHB	7.9	8.7	6.58	5.89	24.6	25.8	51.2	50.6
21	LC	m	33	R	MS	FHB	52.07	55.5	23.75	20.25	26.4	25.8	42.4	42
22	CC	f	25	R	C	FHB	48.51	42.85	12.81	12.31	26	25.4	39.2	38.6
23	DD	m	30	R	C	FHB	78.2	84.35	57.37	58.78	28	27	44.8	43.8
24	ML	f	32	R	C	FHB	55.56	43.79	31.46	31.57	25.2	23.6	39.2	38.3
25	IP	m	51	R	C	FHB	59.33	55.61	38.63	37.64	24	23.8	35.6	35.8
26	AC	f	34	R	MS	FHB	63.51	61.22	44.72	48.51	27.2	25.8	40	39
27	RM	f	33	R	C	FHB	58.7	49.58	48.26	32.84	24	24	36.6	34
28	WT	m	66	R	C	FHB	16.26	7.72	10.6	6.19	28.8	29.6	40.4	40.4
29	EL	f	46	R	MS	FHB	44.55	36.63	11.23	8.9	27.8	25.6	43.6	42.2
30	AB	m	28	R	MS	FHB	37.9	34.9	15.8	14.3	25.4	25.8	39	39.2
1	AD	f	45	L	C	FHB	17.6	20	6.31	6.69	22.2	21.4	34.6	33.4
2	FM	f	29	L	C	FHB	33.9	33.5	17.56	17.87	23.8	24.6	37.6	37
3	FS	f	37	L	C	FHB	41.25	39.52	21.6923	30.3277	23.8	23.5	39	37.7
4	SM	f	40	L	C	FHB	37.2198	48.0002	20.1894	26.0106	24.9	24.5	38.5	37.8
5	EP	f	51	L	C	FHB	12.52	15.44	14.7734	15.5466	25	25.4	37.4	38.4
6	AO	m	47	L	C	FHB	12.7	14.1	15.1	15.8	25.2	25.2	39	37.6
7	YM	f	28	L	C	FHB	39.69	37.39	26.08	19.45	24.8	23.6	35.8	33.4
8	FS	m	30	L	MS	FHB	35.2	33.7	23.5	19	23	22.8	33.8	35.6
9	GM	m	26	L	MS	FHB	16.9	16.4	41.4	39.4	23	22.2	37	36.2
10	GB	f	60	L	MS	FHB	20	21.4	8.5	9.2	21.4	22	36.6	37
11	LG	f	35	L	MS	FHB	24.4	25	21.1	19	23.4	22.6	36	35.8
12	MS	m	46	L	MS	FHB	13.6	9.7	4.4	4.3	24	23.4	40.6	39.8
13	GC	f	35	L	C	FHB	17.09	9.37	20.2	19.96	24	23.7	38.5	36.9
14	IG	m	47	L	MS	FHB	40.24	38.32	15.52	15.32	26	25.8	40.6	41.2
15	PD	f	46	L	MS	FHB	20.53	21.05	21.5	19.73	23.6	24	35.8	37.2
16	LP	f	32	L	MS	FHB	13.28	17.25	14.76	16.89	21.4	20.8	34	34
17	EC	f	45	L	C	FHB	44.69	36.24	26.63	29.73	24	22.8	36.6	35.2
18	EM	f	31	L	MS	FHB	20.25	27.49	9.85	10.37	22.6	22.4	32.6	32.2
18	RG	m	41	L	MS	FHB	28.63	30.12	26.53	31.95	24.8	24.6	41.4	39.8
20	PB	f	50	L	MS	FHB	5.7	9.9	7.49	10.44	25	25.4	47.8	49.2
21	LC	m	33	L	MS	FHB	36.2	41.78	15.76	18.18	27.6	26	41.8	39.8
22	CC	f	25	L	C	FHB	50	40.65	18.57	18.25	27.6	25.6	39.4	39
23	DD	m	30	L	C	FHB	78.35	67.28	51.22	51.59	28	27.2	42.6	42.6
24	ML	f	32	L	C	FHB	53.7	45.3	32.39	33.27	25.2	25.7	38.2	37.8
25	IP	m	51	L	C	FHB	62.75	62.88	29.21	33.39	23.4	23.4	35.8	35.4
26	AC	f	34	L	MS	FHB	56.08	47.76	54.37	50.18	28.2	27.4	40.6	39.8
27	RM	f	33	L	C	FHB	51.23	42.06	36.61	23.8	25.2	24	38.2	36.4
28	WT	m	66	L	C	FHB	21.57	13.3	18	11.86	27.8	29	40.8	40.4
29	EL	f	46	L	MS	FHB	51.93	37.96	29.27	23.01	27.6	25.6	43.8	40
30	AB	m	28	L	MS	FHB	52.8	41.2	31.9	26.6	25.8	25.6	38.4	37.6

## Sheet: Variable legend
	Muscle	VM= Vastus Medialis, VL= Vastus Lateralis, TA= Tibialis Anterior, PL= Peroneus Longus, FHB= Flexor Hallucis Brevis
	Status	C= Control, MS= Multiple Sclerosis
	Side	R= right L= left
In five cases the recording session gave incomplete results for technical reasons (2 first and 3 second recording sessions). In all these cases recording was repeated the following day.
